# Supplementary material for: Disrupting the Repeat Domain of Premelanosome Protein (PMEL) Produces Dysamyloidosis and Dystrophic Ocular Pigment Reflective of Pigmentary Glaucoma
Source: Int J Mol Sci. 2023 Sep 22;24(19):14423. doi: 10.3390/ijms241914423 (PMC10572516; doi:10.3390/ijms241914423)
Supplement: Supplementary file 1 [file ijms-24-14423-s001.zip]

Archive with 1 entries (1 files):
- ijms-2573956-supplementary.pdf
